# Supplementary material for: Using dried blood spot samples from a trio for linked-read whole-exome sequencing
Source: Eur J Hum Genet. 2019 Feb 14;27(6):980–8. doi: 10.1038/s41431-019-0343-3 (PMC6777531; doi:10.1038/s41431-019-0343-3)
Supplement: Supplementary file 1 — Supplementary table 1 [file 41431_2019_343_MOESM1_ESM.xlsx]

## Sheet: Sheet1
Supplementary table 1. The table shows genetic variants within the SLC22A5 gene, called in the trio using dried blood spots (DBS) and corresponding whole blood (WB) samples. Concordance (Con) between WB and DBS genotypes (Geno)
is marked by "yes" or "no". A single MIE was detected.
		Father							Mother							Proband
		WB			DBS				WB			DBS				WB			DBS
Genetic variants	Reference sequence Accession number	Geno	Cover		Geno	Cover	Con		Geno	Cover		Geno	Cover	Con		Geno	Cover		Geno	Cover	Con	MIEs
rs72552725 (ref. A)	NG_008982.1:g.5359A>G	A/G	175 (87=A, 73=G)		A/G	35 (18=A, 15=G)	yes		A/A	129 (111=A)		A/A	74 (67=A)	yes		A/G	122 (59=A, 46=G)		A/G	50 (26=A, 22=G)	yes	no
rs2631365 (ref. T)	NG_008982.1:g.5549T>C	C/C	64 (62=C)		C/C	17 (16=C)	yes		T/T	67 (60=T)		T/T	31 (31=T)	yes		T/C	48 (28=T, 16=C)		T/C	33 (18=T, 14=C)	yes	no
Pos. 131705979 (ref. G)	NC_000005.9	G/G	82 (G=80)		A/G	23 (15=G, 8=A)	no		G/G	67 (66=G)		G/G	29 (29=G)	yes		G/G	39 (39=G)		G/G	27 (27=G)	yes	no
rs4551059 (ref. A)	NG_008982.1:g.19599A>G	G/G	57 (G=57)		G/G	25 (24=G)	yes		G/G	82 (80=G)		G/G	33 (32=G)	yes		G/G	33 (33=G)		G/G	50 (49=G)	yes	no
rs274559 (ref. A)	NG_008982.1:g.19670A>G	G/G	26 (G=24)		G/G	9 (9=G)	yes		A/A	36 (35=A)		A/A	10 (10=A)	yes		A/G	13 (8=A, 5=G)		A/G	31 (18=A, 13=G)	yes	no
rs274558 (ref. A)	NG_008982.1:g.20774A>G	G/G	119 (119=G)		A/G	106 (90=G, 12=A)	no		A/A	156 (152=A)		A/A	58 (51=A)	yes		A/G	110 (67=A, 38=G)		A/G	42 (27=G, 15=A)	yes	no
rs274557 (ref. T)	NG_008982.1:g.20804T>C	C/C	128 (127=C)		T/C	99 (84=C, 11=T)	no		T/T	163 (156=T)		T/T	63 (62=T)	yes		T/C	125 (83=T, 41=C)		T/C	42 (29=C, 11=T)	yes	no
rs758385933 (ref. T)	NG_008982.1:g.29147T>A	T/T	99 (88=T)		T/T	100 (96=T)	yes		T/T	98 (89=T)		T/T	89 (75=T)	yes		T/T	88 (79=T)		T/A	142 (94=T, 39=A)	no	no
rs397999277 (ref. CA)	NG_008982.1:g.29654_29655dup	C/C	2 (2=A)		no call	3 (3=A)	na		CA/C	23 (22=A)		no call	6 (6=A)	na		CA/C	22 (21=A)		no call	4 (3=A)	na	no
rs274548 (ref. T)	NG_008982.1:g.30406T>C	C/C	159 (151=C)		C/C	54 (50=C)	yes		T/C	209 (111=C, 94=T)		C/C	91 (70=C, 18=T)	no		T/C	130 (85=T, 44=C)		T/C	38 (22=C, 16=T)	yes	no
rs72795171 (ref. T)	NG_008982.1:g.30519T>A	T/T	129 (114=T)		T/A	62 (49=T, 13=A)	no		T/T	207 (184=T)		T/T	50 (44=T)	yes		T/T	88 (79=T)		T/T	73 (63=T)	yes	no
rs144261584;rs14701 (ref. A)	NC_000005.9:g.131730923_	A/A	113 (93=A)		A/A	57 (44=A)	yes		A/AC	195 (176=A, 17=C)		A/AC	47 (34=A, 9=C)	yes		A/C	82 (66=A, 13=C)		A/C	65 (58=A, 6=C)	yes	yes
	131730924insC;NG_008982.1:g.30522A>C
rs144261584 (ref. A)	NC_000005.9:g.131730923_131730924insC	A/A	113 (93=A)		A/A	57 (44=A)	yes		A/AC	195 (176=A, 17=C)		A/AC	47 (34=A, 9=C)	yes		A/C	82 (66=A, 13=C)		A/C	65 (58=A, 6=C)	yes	yes
rs274547 (ref. A)	NG_008982.1:g.30904T>A	T/T	80 (78=T)		T/T	30 (23=T, 5=A)	yes		A/T	108 (57=A, 51=T)		no call	17 (13=A, 4=T)	na		A/A	43 (33=A)		A/A	32 (26=A)	yes	no
rs12517950 (ref. A)	NG_008982.1:g.30926A>G	A/A	56 (56=A)		A/A	19 (18=A)	yes		A/G	72 (38=A, 31=G)		no call	17 (11=A, 4=G)	na		A/A	39 (38=A)		A/A	23 (21=A)	yes	no
Cover = Coverage was obtained from the bam files. MIEs = Mendelian Inheritance Errors.
